# Supplementary material for: Accurate Prediction of Absorption Spectral Shifts of Proteorhodopsin Using a Fragment-Based Quantum Mechanical Method
Source: Molecules. 2021 Jul 25;26(15):4486. doi: 10.3390/molecules26154486 (PMC8347797; doi:10.3390/molecules26154486)
Supplement: Supplementary file 1 [file molecules-26-04486-s001.zip]

Archive with 1 entries (1 files):
- molecules-1235434-supplementary.pdf
